# Supplementary material for: Quantitative HILIC-Q-TOF-MS Analysis of Glycosaminoglycans and Non-reducing End Carbohydrate Biomarkers via Glycan Reductive Isotopic Labeling
Source: Anal Chem. 2025 Aug 6;97(32):17490–500. doi: 10.1021/acs.analchem.5c02338 (PMC12368834; doi:10.1021/acs.analchem.5c02338)
Supplement: Supplementary file 2 [file ac5c02338_si_002.xlsx]

## Sheet: Heparin
Sample Name:	Heparin_R1
	[M-H]-1				[M-H+Na]-1				[M-H+2Na]-1				[M-H+3Na]-1				12C Sum	13C Sum
HS Disaccharides	C13	RA	C12	RA	C13	RA	C12	RA	C13	RA	C12	RA	C13	RA	C12	RA
D0A0	461.17	12394	455.15	65083													65083	12394
D2A0	541.12	18422	535.1	24742	563.11	7026	557.09	10581									35323	25448
D0A6	541.12	11814	535.1	41173	563.11	2139	557.09	6777									47950	13953
D2A6	621.07	23269	615.05	26741	643.06	24269	637.04	36117	665.05	17649	659.03	28347					91205	65187
D0S0	499.11	22921	493.09	66977	521.1	13141	515.08	35395									102372	36062
D2S0	579.06	24228	573.04	105260	601.05	20408	595.03	89721	623.04	12828	617.02	46081					241062	57464
D0S6	579.06	18518	573.04	184228	601.05	15211	595.03	151863	623.04	8091	617.02	62225					398316	41820
D2S6	659.01	23567	652.99	696774	681	16843	674.98	435379	702.99	13472	696.97	219047	724.98	8942	718.96	85554	1436754	62824
Sample Name:	Heparin_R2
	[M-H]-1				[M-H+Na]-1				[M-H+2Na]-1				[M-H+3Na]-1				12C Sum	13C Sum
HS Disaccharides	C13	RA	C12	RA	C13	RA	C12	RA	C13	RA	C12	RA	C13	RA	C12	RA
D0A0	461.17	11817	455.15	69251													69251	11817
D2A0	541.12	17294	535.1	27689	563.11	6442	557.09	10971									38660	23736
D0A6	541.12	11484	535.1	48991	563.11	2282	557.09	7032									56023	13766
D2A6	621.07	18388	615.05	24682	643.06	19020	637.04	30472	665.05	11971	659.03	23172					78326	49379
D0S0	499.11	20042	493.09	66344	521.1	10327	515.08	32583									98927	30369
D2S0	579.06	19916	573.04	93222	601.05	15717	595.03	77061	623.04	9677	617.02	33534					203817	45310
D0S6	579.06	17351	573.04	199806	601.05	13199	595.03	154989	623.04	7257	617.02	59314					414109	37807
D2S6	659.01	18142	652.99	604685	681	13123	674.98	366860	702.99	9897	696.97	177296	724.98	7953	718.96	68378	1217219	49115
Sample Name:	Heparin_R3
	[M-H]-1				[M-H+Na]-1				[M-H+2Na]-1				[M-H+3Na]-1				12C Sum	13C Sum
HS Disaccharides	C13	RA	C12	RA	C13	RA	C12	RA	C13	RA	C12	RA	C13	RA	C12	RA
D0A0	461.17	12164	455.15	61430													61430	12164
D2A0	541.12	16837	535.1	23820	563.11	6820	557.09	9342									33162	23657
D0A6	541.12	12657	535.1	45272	563.11	1741	557.09	5764									51036	14398
D2A6	621.07	19741	615.05	24275	643.06	22084	637.04	30145	665.05	14175	659.03	24282					78702	56000
D0S0	499.11	23403	493.09	64932	521.1	12903	515.08	34518									99450	36306
D2S0	579.06	19393	573.04	74202	601.05	16940	595.03	66496	623.04	10669	617.02	31366					172064	47002
D0S6	579.06	18224	573.04	186117	601.05	14290	595.03	146104	623.04	8693	617.02	60228					392449	41207
D2S6	659.01	23732	652.99	695969	681	16961	674.98	442574	702.99	14067	696.97	212779	724.98	9054	718.96	84027	1435349	63814

## Sheet: CHO-S HS
Sample Name:	CHO_R1
	[M-H]-1				[M-H+Na]-1				[M-H+2Na]-1				[M-H+3Na]-1				12C Sum	13C Sum
HS Disaccharides	C13	RA	C12	RA	C13	RA	C12	RA	C13	RA	C12	RA	C13	RA	C12	RA
D0A0	461.17	16973	455.15	507027													507027	16973
D2A0	541.12	16381	535.1	6445	563.11	6875	557.09	3106									9551	23256
D0A6	541.12	10508	535.1	7202	563.11	1411	557.09	1619									8821	11919
D2A6	621.07	19397	615.05	792	643.06	17763	637.04	0	665.05	11174	659.03	4890					5682	48334
D0S0	499.11	20067	493.09	141570	521.1	9426	515.08	65497									207067	29493
D2S0	579.06	21101	573.04	31940	601.05	16376	595.03	25683	623.04	9827	617.02	14263					71886	47304
D0S6	579.06	14759	573.04	3142	601.05	9974	595.03	2329	623.04	8995	617.02	2823					8294	33728
D2S6	659.01	11207	652.99	5605	681	8912	674.98	3714	702.99	6786	696.97	4900	724.98	3782	718.96	4217	18436	49123
Sample Name:	CHO_R2
	[M-H]-1				[M-H+Na]-1				[M-H+2Na]-1				[M-H+3Na]-1				12C Sum	13C Sum
HS Disaccharides	C13	RA	C12	RA	C13	RA	C12	RA	C13	RA	C12	RA	C13	RA	C12	RA
D0A0	461.17	9855	455.15	396957													396957	9855
D2A0	541.12	15456	535.1	8359	563.11	6110	557.09	4389									12748	21566
D0A6	541.12	18012	535.1	15936	563.11	9482	557.09	9648									25584	27494
D2A6	621.07	17340	615.05	984	643.06	18325	637.04	0	665.05	13291	659.03	6263					7247	48956
D0S0	499.11	20270	493.09	193346	521.1	10546	515.08	96889									290235	30816
D2S0	579.06	19781	573.04	33772	601.05	16407	595.03	28700	623.04	11675	617.02	16077					78549	47863
D0S6	579.06	15097	573.04	4480	601.05	11085	595.03	3301	623.04	9242	617.02	3638					11419	35424
D2S6	659.01	15389	652.99	8526	681	11773	674.98	7324	702.99	10430	696.97	8002	724.98	5961	718.96	6872	30724	43553
Sample Name:	CHO_R3
	[M-H]-1				[M-H+Na]-1				[M-H+2Na]-1				[M-H+3Na]-1				12C Sum	13C Sum
HS Disaccharides	C13	RA	C12	RA	C13	RA	C12	RA	C13	RA	C12	RA	C13	RA	C12	RA
D0A0	461.17	9851	455.15	398119													398119	9851
D2A0	541.12	17084	535.1	7800	563.11	6366	557.09	3929									11729	23450
D0A6	541.12	16802	535.1	14109	563.11	6054	557.09	6397									20506	22856
D2A6	621.07	16655	615.05	955	643.06	17580	637.04	0	665.05	12891	659.03	4922					5877	47126
D0S0	499.11	20255	493.09	184861	521.1	10535	515.08	95512									280373	30790
D2S0	579.06	18691	573.04	37252	601.05	14842	595.03	30318	623.04	10574	617.02	17029					84599	44107
D0S6	579.06	13788	573.04	3930	601.05	9973	595.03	3122	623.04	8538	617.02	3473					10525	32299
D2S6	659.01	13697	652.99	6863	681	11050	674.98	5914	702.99	8704	696.97	7114	724.98	4915	718.96	5695	25586	38366

## Sheet: CS-A
Sample:	CS-A_R1												12C Sum			13C Sum
	12C	RA	13C	RA	12C+1Na	RA	13C+1Na	RA	12C+2Na	RA	13C+2Na	RA	0 Na (12C)	1 Na (12C)	2 Na (12C)	0 Na (13C)	1 Na (13C)	2 Na (13C)
D0a0	455.16	78255	461.18	9131									78255			9131
D2a0	535.11	646	541.13	12329	557.1	309	563.12	2569					646	309		12329	2569
D0a6	535.11	613687	541.13	42295	557.1	178571	563.12	9879					613687	178571	0	42295	9879
D0a4	535.11	1429729	541.13	32166	557.1	220879	563.12	4295					1429729	220879	0	32166	4295	0
D2a6	615.07	2663	621.09	9600	637.06	3809	643.08	10544	659.05	3968	665.07	9830	2663	3809	3968	9600	10544	9830
D2a4	615.07	611	621.09	19118	637.06	680	643.08	14320	659.05	1333	665.07	10333	611	680	1333	19118	14320	10333
D0a10	615.07	2089	621.09	12675	637.06	2121	643.08	10420	659.05	3235	665.07	10457	2089	2121	3235	12675	10420	10457
Sample:	CS-A_R2												12C Sum			13C Sum
	12C	RA	13C	RA	12C+1Na	RA	13C+1Na	RA	12C+2Na	RA	13C+2Na	RA	0 Na (12C)	1 Na (12C)	2 Na (12C)	0 Na (13C)	1 Na (13C)	2 Na (13C)
D0a0	455.16	29591	461.18	4932									29591			4932
D2a0	535.11	347	541.13	9736	557.1	358	563.12	2742					347	358		9736	2742
D0a6	535.11	321890	541.13	17208	557.1	96875	563.12	7226					321890	96875	0	17208	7226
D0a4	535.11	756505	541.13	13170	557.1	148558	563.12	3712					756505	148558	0	13170	3712	0
D2a6	615.07	1369	621.09	5007	637.06	1266	643.08	4063	659.05	800	665.07	1239	1369	1266	800	5007	4063	1239
D2a4	615.07	400	621.09	5727	637.06	439	643.08	5058	659.05	912	665.07	3371	400	439	912	5727	5058	3371
D0a10	615.07	996	621.09	3853	637.06	1063	643.08	3695	659.05	1547	665.07	3735	996	1063	1547	3853	3695	3735
Sample:	CS-A_R3												12C Sum			13C Sum
	12C	RA	13C	RA	12C+1Na	RA	13C+1Na	RA	12C+2Na	RA	13C+2Na	RA	0 Na (12C)	1 Na (12C)	2 Na (12C)	0 Na (13C)	1 Na (13C)	2 Na (13C)
D0a0	455.16	83727	461.18	8532									83727			8532
D2a0	535.11	128	541.13	12164	557.1	170	563.12	2020					128	170		12164	2020
D0a6	535.11	659806	541.13	35230	557.1	150217	563.12	7079					659806	150217	0	35230	7079
D0a4	535.11	1757979	541.13	28797	557.1	196522	563.12	3244					1757979	196522	0	28797	3244	0
D2a6	615.07	2320	621.09	7780	637.06	3298	643.08	7961	659.05	2510	665.07	4594	2320	3298	2510	7780	7961	4594
D2a4	615.07	688	621.09	17763	637.06	863	643.08	12877	659.05	1514	665.07	8680	688	863	1514	17763	12877	8680
D0a10	615.07	2202	621.09	11728	637.06	2377	643.08	8690	659.05	3011	665.07	8895	2202	2377	3011	11728	8690	8895

## Sheet: A375 HS
Sample: A375WT_R1
	[M-H]-1				[M-H+Na]-1				[M-H+2Na]-1				[M-H+3Na]-1				12C Sum	13C Sum
HS Disaccharides	C13	RA	C12	RA	C13	RA	C12	RA	C13	RA	C12	RA	C13	RA	C12	RA
D0A0	461.17	6086	455.15	21063													21063	6086
D2A0	541.12	9018	535.1	766	563.11	3342	557.09	0									766	12360
D0A6	541.12	12866	535.1	3890	563.11	5681	557.09	2904									6794	18547
D2A6	621.07	12203	615.05	0	643.06	13777	637.04	514	665.05	12598	659.03	0					514	38578
D0S0	499.11	11480	493.09	11056	521.1	7458	515.08	6766									17822	18938
D2S0	579.06	13067	573.04	3650	601.05	9685	595.03	3055	623.04	9383	617.02	2090					8795	32135
D0S6	579.06	11413	573.04	1780	601.05	8321	595.03	1443	623.04	8646	617.02	0					3223	28380
D2S6	659.01	4917	652.99	0	681	4045	674.98	1868	702.99	4504	696.97	1677	724.98	2291	718.96	1128	4673	20430
Sample: A375WT_R2
	[M-H]-1				[M-H+Na]-1				[M-H+2Na]-1				[M-H+3Na]-1				12C Sum	13C Sum
HS Disaccharides	C13	RA	C12	RA	C13	RA	C12	RA	C13	RA	C12	RA	C13	RA	C12	RA
D0A0	461.17	4623	455.15	25343													25343	4623
D2A0	541.12	5841	535.1	622	563.11	2310	557.09	0									622	8151
D0A6	541.12	8378	535.1	3811	563.11	4225	557.09	2670									6481	12603
D2A6	621.07	4869	615.05	0	643.06	6045	637.04	0	665.05	5336	659.03	0					0	16250
D0S0	499.11	6390	493.09	10849	521.1	4665	515.08	6471									17320	11055
D2S0	579.06	6700	573.04	3225	601.05	4995	595.03	2968	623.04	4111	617.02	1921					8114	15806
D0S6	579.06	6435	573.04	1546	601.05	4177	595.03	1315	623.04	4626	617.02	0					2861	15238
D2S6	659.01	6020	652.99	2595	681	5079	674.98	2375	702.99	4846	696.97	2239	724.98	1278	718.96	0	7209	24432
Sample: A375WT_R3
	[M-H]-1				[M-H+Na]-1				[M-H+2Na]-1				[M-H+3Na]-1				12C Sum	13C Sum
HS Disaccharides	C13	RA	C12	RA	C13	RA	C12	RA	C13	RA	C12	RA	C13	RA	C12	RA
D0A0	461.17	4899	455.15	19322													19322	4899
D2A0	541.12	6780	535.1	796	563.11	2575	557.09	542									1338	9355
D0A6	541.12	10645	535.1	3673	563.11	4570	557.09	2698									6371	15215
D2A6	621.07	6167	615.05	0	643.06	6576	637.04	0	665.05	6112	659.03	0					0	18855
D0S0	499.11	8221	493.09	12098	521.1	5972	515.08	8229									20327	14193
D2S0	579.06	10551	573.04	4463	601.05	8141	595.03	3860	623.04	6901	617.02	2538					10861	25593
D0S6	579.06	9136	573.04	1595	601.05	6769	595.03	1328	623.04	7502	617.02	0					2923	23407
D2S6	659.01	3137	652.99	1559	681	3037	674.98	1695	702.99	2379	696.97	1190	724.98	1112	718.96	0	4444	14109

## Sheet: A375 CS
Sample: A375_R1													12C Sum			13C Sum
	12C		13C		12C+1Na		13C+1Na		12C+2Na		13C+2Na		0 Na (12C)	1 Na (12C)	2 Na (12C)	0 Na (13C)	1 Na (13C)	2 Na (13C)
D0a0	455.16	804	461.18	5362									804			5362
D2a0	535.11	0	541.13	9506	557.1	200	563.12	1949					0	200		9506	1949
D0a6	535.11	4367	541.13	13513	557.1	949	563.12	2633					4367	949	0	13513	2633
D0a4	535.11	14209	541.13	7198	557.1	1982	563.12	1244					14209	1982	0	7198	1244	0
D2a6	615.07	411	621.09	2911	637.06	0	643.08	1472	659.05	509	665.07	776	411	0	509	2911	1472	776
D2a4	615.07	463	621.09	4606	637.06	380	643.08	2168	659.05	652	665.07	869	463	380	652	4606	2168	869
D0a10	615.07	461	621.09	3536	637.06	514	643.08	1556	659.05	702	665.07	1066	461	514	702	3536	1556	1066
Sample: A375_R2													12C Sum			13C Sum
	12C		13C		12C+1Na		13C+1Na		12C+2Na		13C+2Na		0 Na (12C)	1 Na (12C)	2 Na (12C)	0 Na (13C)	1 Na (13C)	2 Na (13C)
D0a0	455.16	458	461.18	4682									458			4682
D2a0	535.11	0	541.13	8743	557.1	289	563.12	2261					0	289		8743	2261
D0a6	535.11	3611	541.13	12614	557.1	1305	563.12	3965					3611	1305	0	12614	3965
D0a4	535.11	13664	541.13	7462	557.1	4184	563.12	2347					13664	4184	0	7462	2347	0
D2a6	615.07	288	621.09	3387	637.06	0	643.08	3049	659.05	691	665.07	2155	288	0	691	3387	3049	2155
D2a4	615.07	366	621.09	4995	637.06	409	643.08	2792	659.05	875	665.07	1214	366	409	875	4995	2792	1214
D0a10	615.07	468	621.09	3739	637.06	540	643.08	2149	659.05	754	665.07	1798	468	540	754	3739	2149	1798
Sample: A375_R3													12C Sum			13C Sum
	12C		13C		12C+1Na		13C+1Na		12C+2Na		13C+2Na		0 Na (12C)	1 Na (12C)	2 Na (12C)	0 Na (13C)	1 Na (13C)	2 Na (13C)
D0a0	455.16	665	461.18	4868									665			4868
D2a0	535.11	0	541.13	9685	557.1	282	563.12	2193					0	282		9685	2193
D0a6	535.11	5403	541.13	13841	557.1	2164	563.12	4772					5403	2164	0	13841	4772
D0a4	535.11	20852	541.13	8746	557.1	6577	563.12	2561					20852	6577	0	8746	2561	0
D2a6	615.07	312	621.09	3806	637.06	0	643.08	3135	659.05	782	665.07	2842	312	0	782	3806	3135	2842
D2a4	615.07	317	621.09	6146	637.06	402	643.08	3733	659.05	906	665.07	1811	317	402	906	6146	3733	1811
D0a10	615.07	459	621.09	4129	637.06	456	643.08	2500	659.05	878	665.07	2322	459	456	878	4129	2500	2322

## Sheet: TC28a2 HS
Sample: TC28A2_R1
	[M-H]-1				[M-H+Na]-1				[M-H+2Na]-1				[M-H+3Na]-1				12C Sum	13C Sum
HS Disaccharides	C13	RA	C12	RA	C13	RA	C12	RA	C13	RA	C12	RA	C13	RA	C12	RA
D0A0	461.17	13197	455.15	672495													672495	13197
D2A0	541.12	23024	535.1	10657	563.11	8678	557.09	4594									15251	31702
D0A6	541.12	15304	535.1	24276	563.11	1816	557.09	3262									27538	17120
D2A6	621.07	28135	615.05	1192	643.06	26241	637.04	1157	665.05	20931	659.03	5238					7587	75307
D0S0	499.11	30142	493.09	389748	521.1	17442	515.08	206976									596724	47584
D2S0	579.06	37113	573.04	61819	601.05	28211	595.03	49644	623.04	21209	617.02	31194					142657	86533
D0S6	579.06	32773	573.04	15766	601.05	22744	595.03	11278	623.04	19676	617.02	9780					36824	75193
D2S6	659.01	16381	652.99	7107	681	13086	674.98	6145	702.99	11006	696.97	7050	724.98	6773	718.96	5657	25959	47246
Sample: TC28A2_R2
	[M-H]-1				[M-H+Na]-1				[M-H+2Na]-1				[M-H+3Na]-1				12C Sum	13C Sum
HS Disaccharides	C13	RA	C12	RA	C13	RA	C12	RA	C13	RA	C12	RA	C13	RA	C12	RA
D0A0	461.17	6688	455.15	514377													514377	6688
D2A0	541.12	12997	535.1	8116	563.11	4225	557.09	3197									11313	17222
D0A6	541.12	9521	535.1	19174	563.11	1274	557.09	2694									21868	10795
D2A6	621.07	14103	615.05	736	643.06	13555	637.04	794	665.05	11389	659.03	3878					5408	39047
D0S0	499.11	17829	493.09	334482	521.1	9662	515.08	170132									504614	27491
D2S0	579.06	18840	573.04	32614	601.05	14340	595.03	26980	623.04	10915	617.02	17304					76898	44095
D0S6	579.06	15351	573.04	9728	601.05	10676	595.03	7650	623.04	10188	617.02	6365					23743	36215
D2S6	659.01	16597	652.99	9197	681	13794	674.98	8186	702.99	10903	696.97	8686	724.98	6595	718.96	6787	32856	47889
Sample: TC28A2_R3
	[M-H]-1				[M-H+Na]-1				[M-H+2Na]-1				[M-H+3Na]-1				12C Sum	13C Sum
HS Disaccharides	C13	RA	C12	RA	C13	RA	C12	RA	C13	RA	C12	RA	C13	RA	C12	RA
D0A0	461.17	10246	455.15	715580													715580	10246
D2A0	541.12	16465	535.1	7421	563.11	5180	557.09	3262									10683	21645
D0A6	541.12	11663	535.1	20285	563.11	1746	557.09	2983									23268	13409
D2A6	621.07	17611	615.05	1268	643.06	15992	637.04	0	665.05	12541	659.03	10408					11676	46144
D0S0	499.11	15680	493.09	261399	521.1	8326	515.08	122882									384281	24006
D2S0	579.06	16530	573.04	24365	601.05	12595	595.03	18880	623.04	9815	617.02	12512					55757	38940
D0S6	579.06	14587	573.04	8833	601.05	10176	595.03	6315	623.04	9632	617.02	5366					20514	34395
D2S6	659.01	15835	652.99	7070	681	13011	674.98	6002	702.99	9821	696.97	6579	724.98	6397	718.96	5462	25113	45064

## Sheet: TC28a2 CS
Sample: TC28A2_R1													12C Sum			13C Sum
	12C		13C		12C+1Na		13C+1Na		12C+2Na		13C+2Na		0 Na (12C)	1 Na (12C)	2 Na (12C)	0 Na (13C)	1 Na (13C)	2 Na (13C)
D0a0	455.16	1197	461.18	4759									1197			4759
D2a0	535.11	182	541.13	9319	557.1	267	563.12	2535					182	267		9319	2535
D0a6	535.11	14149	541.13	17453	557.1	6866	563.12	8242					14149	6866	0	17453	8242
D0a4	535.11	14522	541.13	10515	557.1	6620	563.12	4824					14522	6620	0	10515	4824	0
D2a6	615.07	208	621.09	4758	637.06	399	643.08	6002	659.05	685	665.07	5763	208	399	685	4758	6002	5763
D2a4	615.07	162	621.09	6955	637.06	288	643.08	6502	659.05	544	665.07	4140	162	288	544	6955	6502	4140
D0a10	615.07	290	621.09	5393	637.06	431	643.08	4711	659.05	781	665.07	5172	290	431	781	5393	4711	5172
Sample: TC28A2_R2													12C Sum			13C Sum
	12C		13C		12C+1Na		13C+1Na		12C+2Na		13C+2Na		0 Na (12C)	1 Na (12C)	2 Na (12C)	0 Na (13C)	1 Na (13C)	2 Na (13C)
D0a0	455.16	1179	461.18	5316									1179			5316
D2a0	535.11	299	541.13	9652	557.1	345	563.12	2379					299	345		9652	2379
D0a6	535.11	10183	541.13	16021	557.1	4483	563.12	6554					10183	4483	0	16021	6554
D0a4	535.11	10251	541.13	8843	557.1	4318	563.12	3406					10251	4318	0	8843	3406	0
D2a6	615.07	254	621.09	4401	637.06	350	643.08	5223	659.05	541	665.07	4966	254	350	541	4401	5223	4966
D2a4	615.07	220	621.09	6119	637.06	352	643.08	5747	659.05	644	665.07	3770	220	352	644	6119	5747	3770
D0a10	615.07	270	621.09	4486	637.06	368	643.08	3571	659.05	630	665.07	3534	270	368	630	4486	3571	3534
Sample: TC28A2_R3													12C Sum			13C Sum
	12C		13C		12C+1Na		13C+1Na		12C+2Na		13C+2Na		0 Na (12C)	1 Na (12C)	2 Na (12C)	0 Na (13C)	1 Na (13C)	2 Na (13C)
D0a0	455.16	866	461.18	4175									866			4175
D2a0	535.11	280	541.13	8466	557.1	225	563.12	2127					280	225		8466	2127
D0a6	535.11	9747	541.13	14374	557.1	4031	563.12	5987					9747	4031	0	14374	5987
D0a4	535.11	10219	541.13	8437	557.1	4505	563.12	3419					10219	4505	0	8437	3419	0
D2a6	615.07	232	621.09	4246	637.06	404	643.08	4768	659.05	606	665.07	4960	232	404	606	4246	4768	4960
D2a4	615.07	217	621.09	4610	637.06	271	643.08	4547	659.05	557	665.07	2865	217	271	557	4610	4547	2865
D0a10	615.07	260	621.09	3205	637.06	308	643.08	2790	659.05	541	665.07	2519	260	308	541	3205	2790	2519

## Sheet: Liver HS
Sample: Liver_R1
	[M-H]-1				[M-H+Na]-1				[M-H+2Na]-1				[M-H+3Na]-1				12C Sum	13C Sum
HS Disaccharides	C13	RA	C12	RA	C13	RA	C12	RA	C13	RA	C12	RA	C13	RA	C12	RA
D0A0	461.17	17641	455.15	581378													581378	17641
D2A0	541.12	29963	535.1	6767	563.11	15572	557.09	4503									11270	45535
D0A6	541.12	50838	535.1	429142	563.11	23066	557.09	190512									619654	73904
D2A6	621.07	37307	615.05	2848	643.06	44363	637.04	4141	665.05	30181	659.03	0					6989	111851
D0S0	499.11	43389	493.09	463824	521.1	27062	515.08	286990									750814	70451
D2S0	579.06	41516	573.04	169006	601.05	37501	595.03	163264	623.04	24901	617.02	87756					420026	103918
D0S6	579.06	34264	573.04	174114	601.05	27024	595.03	147071	623.04	22446	617.02	90739					411924	83734
D2S6	659.01	35847	652.99	208500	681	24754	674.98	146598	702.99	21583	696.97	111293	724.98	10526	718.96	49982	516373	609083
Sample: Liver_R2
	[M-H]-1				[M-H+Na]-1				[M-H+2Na]-1				[M-H+3Na]-1				12C Sum	13C Sum
HS Disaccharides	C13	RA	C12	RA	C13	RA	C12	RA	C13	RA	C12	RA	C13	RA	C12	RA
D0A0	461.17	12860	455.15	467256													467256	12860
D2A0	541.12	20233	535.1	4617	563.11	9927	557.09	3413									8030	30160
D0A6	541.12	28509	535.1	299516	563.11	15489	557.09	161372									460888	43998
D2A6	621.07	21028	615.05	2350	643.06	24457	637.04	2986	665.05	16676	659.03	0					5336	62161
D0S0	499.11	22842	493.09	308652	521.1	14895	515.08	186963									495615	37737
D2S0	579.06	23133	573.04	94448	601.05	19511	595.03	93315	623.04	14152	617.02	49293					237056	56796
D0S6	579.06	20566	573.04	131510	601.05	15453	595.03	106855	623.04	13515	617.02	66945					305310	49534
D2S6	659.01	19708	652.99	141341	681	14436	674.98	97297	702.99	12164	696.97	71470	724.98	6121	718.96	32505	342613	395042
Sample: Liver_R3
	[M-H]-1				[M-H+Na]-1				[M-H+2Na]-1				[M-H+3Na]-1				12C Sum	13C Sum
HS Disaccharides	C13	RA	C12	RA	C13	RA	C12	RA	C13	RA	C12	RA	C13	RA	C12	RA
D0A0	461.17	15354	455.15	475265													475265	15354
D2A0	541.12	24518	535.1	18216	563.11	11829	557.09	9002									27218	36347
D0A6	541.12	32264	535.1	124347	563.11	20211	557.09	77365									201712	52475
D2A6	621.07	27503	615.05	2571	643.06	34725	637.04	3436	665.05	22736	659.03	0					6007	84964
D0S0	499.11	31834	493.09	359313	521.1	20887	515.08	225084									584397	52721
D2S0	579.06	31281	573.04	234420	601.05	28625	595.03	230735	623.04	18407	617.02	116550					581705	78313
D0S6	579.06	26483	573.04	106668	601.05	19256	595.03	85955	623.04	17428	617.02	54576					247199	63167
D2S6	659.01	26346	652.99	75209	681	18420	674.98	52226	702.99	15179	696.97	42833	724.98	8072	718.96	22590	192858	260875

## Sheet: Liver CS
Sample:	Liver_R1												12C Sum			13C Sum
	12C		13C		12C+1Na		13C+1Na		12C+2Na		13C+2Na		0 Na (12C)	1 Na (12C)	2 Na (12C)	0 Na (13C)	1 Na (13C)	2 Na (13C)
D0a0	455.16	4348	461.18	7462									4348			7462
D2a0	535.11	449	541.13	14148	557.1	390	563.12	2998					449	390		14148	2998
D0a6	535.11	2071	541.13	14909	557.1	678	563.12	2391					2071	678	0	14909	2391
D0a4	535.11	119743	541.13	9114	557.1	14238	563.12	1175					119743	14238	0	9114	1175	0
D2a6	615.07	400	621.09	2899	637.06	462	643.08	1638	659.05	698	665.07	952	400	462	698	2899	1638	952
D2a4	615.07	1086	621.09	3867	637.06	807	643.08	1971	659.05	602	665.07	824	1086	807	602	3867	1971	824
D0a10	615.07	13991	621.09	3352	637.06	7596	643.08	1917	659.05	3581	665.07	1089	13991	7596	3581	3352	1917	1089
Sample:	Liver_R2												12C Sum			13C Sum
	12C		13C		12C+1Na		13C+1Na		12C+2Na		13C+2Na		0 Na (12C)	1 Na (12C)	2 Na (12C)	0 Na (13C)	1 Na (13C)	2 Na (13C)
D0a0	455.16	3288	461.18	7177									3288			7177
D2a0	535.11	351	541.13	13719	557.1	367	563.12	2891					351	367		13719	2891
D0a6	535.11	2936	541.13	18109	557.1	1043	563.12	2850					2936	1043	0	18109	2850
D0a4	535.11	121859	541.13	10709	557.1	14120	563.12	1433					121859	14120	0	10709	1433	0
D2a6	615.07	622	621.09	3673	637.06	747	643.08	2114	659.05	1041	665.07	1149	622	747	1041	3673	2114	1149
D2a4	615.07	1082	621.09	5286	637.06	760	643.08	2098	659.05	705	665.07	975	1082	760	705	5286	2098	975
D0a10	615.07	14487	621.09	4535	637.06	7544	643.08	2134	659.05	3828	665.07	1221	14487	7544	3828	4535	2134	1221
Sample:	Liver_R3												12C Sum			13C Sum
	12C		13C		12C+1Na		13C+1Na		12C+2Na		13C+2Na		0 Na (12C)	1 Na (12C)	2 Na (12C)	0 Na (13C)	1 Na (13C)	2 Na (13C)
D0a0	455.16	2201	461.18	5019									2201			5019
D2a0	535.11	358	541.13	9192	557.1	280	563.12	1657					358	280		9192	1657
D0a6	535.11	1268	541.13	10250	557.1	564	563.12	1672					1268	564	0	10250	1672
D0a4	535.11	46948	541.13	6251	557.1	5390	563.12	1044					46948	5390	0	6251	1044	0
D2a6	615.07	375	621.09	2281	637.06	547	643.08	1284	659.05	769	665.07	801	375	547	769	2281	1284	801
D2a4	615.07	449	621.09	3007	637.06	530	643.08	1613	659.05	583	665.07	859	449	530	583	3007	1613	859
D0a10	615.07	3091	621.09	2405	637.06	1649	643.08	1180	659.05	1274	665.07	727	3091	1649	1274	2405	1180	727

## Sheet: Brain HS
Sample: Brain_R1
	[M-H]-1				[M-H+Na]-1				[M-H+2Na]-1				[M-H+3Na]-1				12C Sum	13C Sum
HS Disaccharides	C13	RA	C12	RA	C13	RA	C12	RA	C13	RA	C12	RA	C13	RA	C12	RA
D0A0	461.17	14263	455.15	291581													291581	14263
D2A0	541.12	20430	535.1	7036	563.11	10210	557.09	4404									11440	30640
D0A6	541.12	30986	535.1	79806	563.11	19386	557.09	50925									130731	50372
D2A6	621.07	33311	615.05	2351	643.06	39605	637.04	3267	665.05	26587	659.03	0					5618	99503
D0S0	499.11	35271	493.09	221120	521.1	23823	515.08	139935									361055	59094
D2S0	579.06	35603	573.04	149163	601.05	32454	595.03	150173	623.04	23446	617.02	79335					378671	91503
D0S6	579.06	30474	573.04	81311	601.05	25004	595.03	71975	623.04	23906	617.02	50639					203925	79384
D2S6	659.01	29014	652.99	46311	681	20072	674.98	33652	702.99	17151	696.97	28865	724.98	9368	718.96	17325	126153	201758
Sample: Brain_R2
	[M-H]-1				[M-H+Na]-1				[M-H+2Na]-1				[M-H+3Na]-1				12C Sum	13C Sum
HS Disaccharides	C13	RA	C12	RA	C13	RA	C12	RA	C13	RA	C12	RA	C13	RA	C12	RA
D0A0	461.17	21647	455.15	418892													418892	21647
D2A0	541.12	39739	535.1	11134	563.11	19315	557.09	6110									17244	59054
D0A6	541.12	54790	535.1	129739	563.11	32491	557.09	78631									208370	87281
D2A6	621.07	47928	615.05	2490	643.06	56715	637.04	3086	665.05	37713	659.03	0					5576	142356
D0S0	499.11	51571	493.09	278660	521.1	31714	515.08	175051									453711	83285
D2S0	579.06	50723	573.04	162188	601.05	47666	595.03	167021	623.04	31554	617.02	89610					418819	129943
D0S6	579.06	45179	573.04	109477	601.05	37109	595.03	101068	623.04	32996	617.02	68818					279363	115284
D2S6	659.01	45063	652.99	73367	681	31936	674.98	51024	702.99	25133	696.97	41667	724.98	13810	718.96	22782	188840	304782
Sample: Brain_R3
	[M-H]-1				[M-H+Na]-1				[M-H+2Na]-1				[M-H+3Na]-1				12C Sum	13C Sum
HS Disaccharides	C13	RA	C12	RA	C13	RA	C12	RA	C13	RA	C12	RA	C13	RA	C12	RA
D0A0	461.17	15354	455.15	475265													475265	15354
D2A0	541.12	24518	535.1	18216	563.11	11829	557.09	9002									27218	36347
D0A6	541.12	32264	535.1	124347	563.11	20211	557.09	77365									201712	52475
D2A6	621.07	27503	615.05	2571	643.06	34725	637.04	3436	665.05	22736	659.03	0					6007	84964
D0S0	499.11	31834	493.09	359313	521.1	20887	515.08	225084									584397	52721
D2S0	579.06	31281	573.04	234420	601.05	28625	595.03	230735	623.04	18407	617.02	116550					581705	78313
D0S6	579.06	26483	573.04	106668	601.05	19256	595.03	85955	623.04	17428	617.02	54576					247199	63167
D2S6	659.01	26346	652.99	75209	681	18420	674.98	52226	702.99	15179	696.97	42833	724.98	8072	718.96	22590	192858	260875

[truncated: 3 more sheets: Brain CS, Urine HS, Urine CS]
